# Supplementary material for: In Silico Design of a Trans-Amplifying RNA-Based Vaccine against SARS-CoV-2 Structural Proteins
Source: Adv Virol. 2024 Sep 30;2024:3418062. doi: 10.1155/2024/3418062 (PMC11459942; doi:10.1155/2024/3418062)
Supplement: Supplementary Materials — Supplementary Tables 1, 2, 3, and 4: Predicted discontinuous B-cell epitopes of the Spike, Membrane, Nucleocapsid, and Envelope proteins, respectively, using ElliPro-IEDB analysis. Supplementary Table 5: Variants associated with the selected epitope-rich fragments. Supplementary Figure 1: Population coverage of the selected epitopes. [file 3418062.f1.zip]

Archive with 7 entries (7 files):
- Supplementary Figure  1.eps
- Supplementary Figure 1.docx
- Supplementary Table 1.docx
- Supplementary Table 2.docx
- Supplementary Table 3.docx
- Supplementary Table 4.docx
- Supplementary Table 5.docx
